# Supplementary material for: Effect of Physical Activity on Metabolic Syndrome Markers in Adults with Type 2 Diabetes: A Systematic Review and Meta-Analysis
Source: Sports (Basel). 2023 May 9;11(5):101. doi: 10.3390/sports11050101 (PMC10222387; doi:10.3390/sports11050101)
Supplement: Supplementary file 1 [file sports-11-00101-s001.zip]

Archive with 1 entries (1 files):
- sports-2307117-supplementary.pdf
